# Supplementary material for: A Qualitative Study Exploring the Management of Medicine Shortages in the Community Pharmacy of Pakistan
Source: Int J Environ Res Public Health. 2021 Oct 12;18(20):10665. doi: 10.3390/ijerph182010665 (PMC8535806; doi:10.3390/ijerph182010665)
Supplement: Supplementary file 1 [file ijerph-18-10665-s001.zip]

Archive with 1 entries (1 files):
- ijerph-1346587-supplementary.pdf
